# Supplementary material for: Exploring the Ion Channel TRPV2 and Testicular Macrophages in Mouse Testis
Source: Int J Mol Sci. 2021 Apr 29;22(9):4727. doi: 10.3390/ijms22094727 (PMC8124949; doi:10.3390/ijms22094727)
Supplement: Supplementary file 1 [file ijms-22-04727-s001.zip]

Archive with 1 entries (1 files):
- ijms-22-04727-s001.pdf
